# Supplementary material for: Feasibility study of a smartphone app to monitor systemic sclerosis-related digital ulcers—a potential new tool for remote clinical monitoring
Source: Rheumatol Adv Pract. 2026 Mar 18;10(2):rkag035. doi: 10.1093/rap/rkag035 (PMC13070691; doi:10.1093/rap/rkag035)
Supplement: rkag035_Supplementary_Data [file rkag035_supplementary_data.zip]

Archive with 2 entries (2 files):
- PNew_21-1-26_Supplementary_Clean.docx
- PNew_End_of_study_questionnaire_Supplementary.docx
